# Supplementary material for: Blocking phospholamban with VHH intrabodies enhances contractility and relaxation in heart failure
Source: Nat Commun. 2022 May 31;13:3018. doi: 10.1038/s41467-022-29703-9 (PMC9156741; doi:10.1038/s41467-022-29703-9)
Supplement: Supplementary file 4 — Source File [file 41467_2022_29703_MOESM4_ESM.xlsx]

## Sheet: Figure 3 e-h
T50 (ms)					1/t (s-1)					dF/dt up (A.U.*s-1)					DF/F0 max
control	VHH C6	VHH B4	VHH2 B4B4		control	VHH C6	VHH B4	VHH2 B4B4		control	VHH C6	VHH B4	VHH2 B4B4		control	VHH C6	VHH B4	VHH2 B4B4
223.847	56.7484	88.7045	103.201		4.81464	11.5234	8.3612	6.3857		3037.85	4513.06	3929.93	8281.18		1.07287	0.946983	0.845885	1.13394
216.888	286.059	218.881	104.361		4.59348	4.88998	4.52284	5.45554		3125.68	3182.17	3536.52	8181.55		0.878205	0.773574	0.58138	1.29027
163.536	239.733	108.289	165.817		5.31632	4.47227	6.74764	4.72144		3144.23	2216.96	3507.33	4773.32		0.940904	0.949997	0.860287	0.968027
90.4667	186.459	123.265	83.4885		7.44602	4.13394	6.5189	6.53595		3713.99	699.019	5067.53	5627.13		1.29407	2.18281	0.975397	1.09556
218.048	179.51	77.1844	217.998		4.54133	5.14933	8.46024	3.75375		2768.51	3691.1	6627.68	1948.86		0.867602	0.770782	1.03194	0.715138
258.642	267.528	62.2083	67.2546		4.28633	4.55996	8.16993	9.2081		1085.01	2821.99	3963.04	7537.68		0.51134	0.620839	0.895349	1.34079
256.322	160.98	74.8804	85.8076		4.19992	5.14668	8	6.96864		2345.64	4000.52	3923.46	5730.29		0.915044	0.853915	0.829336	0.924469
241.244	255.947	84.0965	97.4032		4.28633	5.21105	6.64894	5.12821		2376.55	2723.98	5890.51	6223.65		0.943485	0.6371	1.04131	0.973687
201.81	210.78	202.753	95.0841		4.9554	4.9505	4.26621	5.59284		3058.71	2225.03	2403.1	6505.66		1.11274	0.69179	0.713326	1.15008
233.126	150.557	172.801	96.2437		4.51671	5.73394	5.13611	5.62114		4368.42	4051.41	3433.93	10278.2		1.21259	0.93375	0.651562	1.39437
225.007	276.793	72.5764	91.6054		4.4603	4.76872	8.03859	6.19963		1939.47	2902.83	5060.96	6686.61		0.594787	0.882595	0.942503	1.05217
207.609	199.199	86.0477	96.2437		4.33276	4.88281	7.51315	4.90196		3757.03	3153.78	4552.78	9154.5		1.16328	0.742087	0.853787	1.53126
171.655	268.687	141.118	263.221		5.39084	5.33618	5.61482	4.33651		4819.53	4047.53	4138.24	4531.32		1.23524	0.851246	0.75793	0.733489
231.966	178.352	72.2801	66.095		4.53104	5.32198	7.03235	8.38223		2373.5	3064.61	7145.65	6282.16		0.712737	0.721337	1.00895	1.03849
166.793	129.711	195.041	77.6907		5.55247	5.66572	4.94315	7.3692		3306.15	3285.43	5094.44	6953.27		1.08996	0.629663	0.937096	1.05878
233.974	214.254	129.645	124.073		4.1425	4.59559	5.98444	5.51876		4010.53	3383.65	4507.91	8446.32		1.10482	0.718166	0.810403	1.18731
195.75	180.669	72.2801	68.464		4.59137	5.22739	7.70416	9.49668		4767.97	4239.72	5700.01	6848.36		1.21746	0.894382	0.950969	1.03569
193.434	224.678	84.9004	175.222		4.76644	4.55373	6.53595	4.9776		3697.53	2609.48	3869.09	6630.82		1.16447	0.677718	0.84862	0.805421
163.318	269.845	51.6286	242.525		5.40249	4.40141	8.3612	4.56621		4055.66	1879.81	8079.42	5496.45		1.18934	0.592941	1.30131	0.739675
187.642	171.403	90.6369	118.362		5.08388	5.23834	6.67557	6.5703		2931.24	3731.21	5361.69	1883.44		0.931496	0.89975	0.973622	0.6783
154.052	141.292	72.2801	121.843		5.89623	5.50964	7.73395	6.55738		3833.92	2954.54	7447.05	5853.98		1.18966	0.690627	1.08594	1.03202
231.657	232.784	126.203	102.116		4.30478	4.84262	4.90918	7.13776		2596.61	3766.24	4722.46	7928.78		0.674524	0.80904	0.80919	1.10616
214.54	216.521	63.1017	156.655		5.25486	5.21376	9.14077	5.54324		3281.9	1741.31	6076.8	7036.28		0.924655	0.694184	0.930237	1.01828
220.338	222.31	98.668	140.409		4.69704	4.71476	6.29327	6.2461		4289.7	3460.54	4498.39	6052.84		1.18436	0.898005	0.879788	0.91035
193.666	206.1	79.1639	181.024		5.9988	5.0025	7.74593	4.89956		2959.44	3321.33	5849.61	3606.23		0.949588	0.777559	0.886159	0.763031
241.212	179.469	74.5747	189.146		4.04367	5.35906	6.94927	4.46429		2706.17	834.791	7451.96	3682.59		0.479505	0.44515	1.1856	0.796479
252.809	194.522	106.699	102.116		4.31034	5.05561	6.23053	7.81861		2548.43	3475.82	4874.04	6073.67		1.02515	0.675833	0.885477	0.991653
256.288	194.522	91.7842	118.362		4.69484	4.79846	5.84454	6.40615		2800.19	4071.61	5159.92	5667.53		0.854904	0.659811	0.988385	0.859712
273.683	185.259	191.41	55.6996		3.81388	5.29661	5.29942	10.248		1715.61	3643.08	1034.07	6517.51		0.660786	0.670781	0.608266	0.870585
169.312	156.312	104.406	70.7849		5.38213	5.83771	8.03213	9.80392		3759.39	2821.56	5914.62	5326.22		0.850955	0.658108	1.18662	0.800996
253.969	141.26	143.848	63.8224		4.40723	6.32911	6.06428	9.23361		3376.97	3560.28	4330.19	5570.85		0.923224	0.672808	0.897178	0.807967
213.125	137.786	165.889	127.645		4.92611	3.9557	5.74383	6.60502		3387.81	706.023	2285.47	5453		1.14467	1.30988	0.581628	0.873283
205.017	208.416	82.3644	63.8224		5.59597	4.84731	7.35294	9.25926		3469.42	1972.64	4384.15	9016.97		0.975041	0.712637	0.920468	1.0839
259.456	155.154	93.965	218.288		5.15996	5.62114	7.40741	4.83092		2709.09	2462.08	4400.75	3165.12		0.852	0.565756	1.06613	0.774639
202.7	184.101	113.902	114.95		4.01445	5.06842	7.18907	6.40205		3715.19	3541.36	6147	7739.3		0.917758	0.81368	0.833174	1.36345
257.14	213.047	62.7624	114.95		5.18403	4.86145	9.19963	6.45578		3840.18	2203.63	6188.8	7574.77		0.896115	0.654474	0.935523	1.44867
275.672	171.364	165.042	127.722		4.3535	5.60224	5.77367	5.8072		2047.06	2558.98	3647.05	6704.15		0.77667	0.711029	0.68801	1.12656
191.117	169.048	68.5738	227.577		4.31406	5.82072	8.79507	4.32713		3486.08	2979.62	5699.85	1869.03		1.01557	0.649514	0.898839	0.689507
215.441	65.6644	53.4643	182.294		5.23286	7.28332	11.655	4.04367		3972.35	10312.5	8547.27	7099.84		1.07985	1.6545	1.73513	1.22125
215.398	187.777	61.6002	99.8552		5.05817	2.73075	9.08348	6.83995		3014.56	716.813	5758.68	5208.78		0.856657	1.22581	1.11765	0.995982
177.182	207.361	73.2228	131.205		5.55247	2.94811	7.84929	5.82411		5441.93	1348.41	6114.05	5731.22		1.31923	0.626626	0.997174	1.02578
196.869	192.385	103.442	96.3332		4.74608	3.26691	7.04722	7.45156		4323.47	1616.37	4471.53	8186.72		1.3861	0.417602	0.761544	1.87363
173.708	148.609	83.6833	84.7268		5.92417	3.98565	7.93651	8.27815		4696.57	3843.32	4973.34	4805.28		1.4735	0.74378	0.85116	0.966561
167.918	161.281	88.3323	64.9959		5.62746	3.87597	7.61035	8.73362		5879.43	3954.92	5272.17	5014.02		1.65189	0.935192	0.933924	1.28377
235.085	192.385	208.839	77.7629		4.60617	3.37724	5.92768	8.03859		4136.79	2019	3558.68	5873.74		1.16728	0.680108	0.614838	1.21885
229.295	259.201	178.674	88.2087		5.04796	2.50063	4.75737	8.02568		3977.63	2981.12	722.527	7491.01		0.932851	0.7445	0.403263	1.58263
260.562	173.953	75.4141	66.1565		4.4405	2.65745	8.41751	7.89266		4040.34	1414.54	2251.17	6654.37		1.01035	3.57112	0.627079	1.36084
188.763	176.257	105.58	61.5016		5.59284	3.65097	6.68003	13.1978		3887.33	2988.38	4899.21	6160.64		1.25305	0.627459	0.872862	1.27204
284.881	209.665	200.718	59.1808		4.45633	2.95508	5.45554	11.4495		4318.12	1647.19	3135.66	8198.41		1.04449	0.523439	0.599361	1.28759
221.188	213.427	100.939	88.191		4.97018	4.74834	6.65779	7.8125		3989.48	1608.89	4621.37	4961.58		1.07874	0.517326	0.861521	0.857625
232.769	170.971	85.8561	148.532		4.75285	5.66893	7.75795	6.56168		4545.89	2648.06	4225.03	3797.32		1.13843	0.58139	0.804422	0.716438
218.872	162.939	93.9776	210.034		4.79386	5.98444	7.25163	5.09424		3639.73	3336.71	4030.1	2068.88		1.11267	0.771784	0.775879	0.707183
220.03	164.086	257.568	177.542		4.81	5.9312	4.71698	5.40833		3026.72	2630.36	3548.63	1975.2		0.968048	0.718662	0.805464	0.725233
223.504	150.317		64.9828		4.72367	6.14251		9.31099		3466.34	3781.05		4422.9		1.13163	0.740669		1.19337
184.627	153.759		69.6244		4.9975	5.50964		9.11577		3345.8	3571.5		3955.56		1.03878	0.705611		0.852235
238.861	192.773		76.5869		5.02765	5.19211		8.57633		2713.09	3448.68		4044.66		0.884794	0.688777		1.06875
246.938	162.939		78.7974		5.06329	5.08388		8.6881		3121.08	2899.71		4721.07		0.968186	0.69619		1.16627
192.704	143.432		108.926		5.57414	6.0423		6.77048		3400.26	2094.58		4085.15		1.15346	0.457439		0.93856
152.317	175.561		120.514		5.66251	5.78035		6.35728		5458.52	1946.27		5447.44		1.52576	0.500922		1.23061
182.319	166.381		68.3684		5.60538	5.6338		9.54198		3419.22	3507.03		4211.96		0.947228	0.677758		1.03328
200.782	160.644		177.294		5.29942	5.43183		5.35619		3438.03	3159.65		1913.31		1.03843	0.674507		0.605683
226.168	203.1		146.007		5.14403	4.61467		5.5991		2861.46	3969.36		2177.69		0.928135	0.932538		0.555819
265.401	220.312		74.1623		4.88759	4.12882		9.77517		2560.9	2931.27		4169.95		0.765834	0.589194		0.866963
163.856	204.247		50.9866		6.80272	4.81696		11.6347		3465.05	2761.2		5655.7		1.14349	0.599549		0.925332
235.399	176.708		59.0981		5.10465	5.01002		10.2145		2189.62	3481.35		4337.23		0.68256	0.629054		0.921399
182.319	162.939		164.548		5.43478	5.59284		10.8885		3044.36	2496.66		4845.37		1.08606	0.508138		0.843131
	152.612		47.5102			6.53168		13.3067			3716.65		4431.42			0.710102		0.885742
	224.901		54.4629			4.05022		10.2606			2196.53		3359.34			0.541093		0.808019
	181.513		168.024			5.93824		5.71755			2235.66		1874.43			0.540944		0.714463
	197.596		61.4156			4.58716		8.65801			2289.73		3895.87			0.472802		1.00048
	183.81					4.90677					4522.98					0.940136
	238.954					5.7971					1884.15					0.485333
	183.81					5.10986					4175.23					0.944437
	205.638					4.23908					2775.05					0.680014
	206.787					4.56204					3291.13					0.75127
	62.036					5.48847					10001.7					1.70816
	211.382					4.18936					3022.22					0.650204
	179.215					4.70367					2125.21					0.534027
	160.834					3.89408					4334.94					0.81301
	176.918					4.54752					2738.38					0.529398
	159.685					4.67508					4169.5					0.580837
	191.852					3.59195					3102.74					0.556695
	188.406					4.20698					2914.51					0.673548
	180.364					3.82702					2326.15					0.549331
	65.4825					4.05515					222.224					0.691897
	280.311					4.29					3109.68					0.624335
	80.4171					5.8309					8465.3					1.38753
	221.721					4.89476					3861.7					0.589042
	251.59					4.89237					2945.97					0.624489
	219.424					4.86618					3259.15					0.67998
	280.311					4.80769					3609.77					0.760358
	209.084					5.45256					2119.83					0.730683
	199.894					4.79846					2524.59					0.597697
	165.429					10.5042					3350.78					0.644478
	212.251					4.83793					3540.5					0.644109
	213.398					5.32198					3194.32					0.64512
	254.701					5.38793					2939.34					0.635788
	208.809					5.04286					3212.89					0.745954
	167.506					5.16796					3489.03					0.621477
	229.461					4.83092					1066.6					0.465358
	203.073					4.94805					4511.42					0.702018
	169.801					4.87329					2791.65					0.662368
	221.429					4.17188					4038.23					0.753555
	232.902					4.03877					1994.9					0.558877
	196.189					8.69565					1709.29					0.984274
	177.832					4.07					2766.75					1.40271
	226.019					5.07614					2924.29					0.623486
	195.041					4.29553					908.569					1.08696
	212.251					4.5977					4222.73					0.899992
	270.763					5.21921					2545.94					0.578512
	242.081					4.69043					4221.9					0.640622
	205.367					5.60224					923.544					0.524146
	135.159					6.5703					4857.19					0.819576
	131.722					6.70241					3817.83					0.71122
	158.067					5.82751					3854.27					0.716535
	138.595					5.99161					5276.28					0.926488
	161.503					5.38213					3186.63					0.659493
	174.103					5.57414					2858.46					0.595852
	158.067					5.11247					3589.69					0.803898
	171.812					5.61798					2589.98					0.532211
	142.031					6.36943					4234.62					0.719808
	131.722					6.73401					3109.66					0.626617
	137.449					6.7981					4599.95					0.860737
	199.302					5.24109					2837.91					0.556331
	226.791					4.98008					2060.18					0.503745
	187.847					4.9554					2119.2					0.498247
	134.013					6.55738					4699.04					0.71622
	200.447					4.97018					2826.64					0.501765
	143.176					6.31712					3460.73					0.692097

## Sheet: Figure 5 f-h
1/t(s-1) @ 1Hz					1/t (s-1) @ 4Hz					T50 (s) @ 1Hz					T50 (s) @ 4Hz					DF/F0 max @ 1Hz					DF/F0 max @ 4Hz
VHH2 B4B4	VHH2 C6C6	VHH2 Cas9	Untrans		VHH2 B4B4	VHH2 C6C6	VHH2 Cas9	Untrans		VHH2 B4B4	VHH2 C6C6	VHH2 Cas9	Untrans		VHH2 B4B4	VHH2 C6C6	VHH2 Cas9	Untrans		VHH2 B4B4	VHH2 C6C6	VHH2 Cas9	Untrans		VHH2 B4B4	VHH2 C6C6	VHH2 Cas9	Untrans
12.594	13.7	7.97	11.5213		26.5	16.5233	10.5333	17.0667		0.097079	0.119333	0.164333	0.102349		0.066	0.082333	0.0903333	0.091		2.582	2.07333	2.13667	3.58433		0.066	0.082333	0.0903333	0.091
23.9444	9.64	8.94333	18.0376		22.5933	12.3833	8.92667	17.8467		0.069607	0.133667	0.123667	0.105893		0.074333	0.108333	0.101667	0.0846667		1.772	1.138	3.07333	1.988		0.074333	0.108333	0.101667	0.0846667
25.5664	8.684	17.9	14.2798		25.3	6.45	20.4333	17.6		0.08682	0.151333	0.110667	0.10253		0.074733	0.117333	0.085	0.0876667		1.49433	1.28667	0.940667	3.05233		0.074733	0.117333	0.085	0.0876667
18.0759	3.69333	6.81	13.1354		33.2833	8.76667	14	13.1333		0.079795	0.312	0.169667	0.190124		0.062667	0.105667	0.099	0.0933333		2.035	0.431667	2.59333	3.42133		0.062667	0.105667	0.099	0.0933333
20.707	6.13333	8.65467	10.5747		27.7833	6.9		12.31		0.083084	0.159667	0.124	0.163751		0.07	0.1145		0.0893333		1.60333	2.26667	1.92667	2.46267		0.07	0.1145		0.0893333
22.8136	8.47667	15.33	12.1232		21.2433			14.0067		0.08594	0.147	0.086333	0.123997		0.085333			0.0936667		2.959	3.22	3.88	2.64917		0.085333			0.0936667
30.1678	12.6333		3.91					18.99		0.073849	0.138333		0.187333					0.0843333		1.135	0.737333		2.24					0.0843333
20.3985	4.21333		9.14667					17.6		0.082344	0.221667		0.133667					0.086		4.15077	1.14667		2.6					0.086
30.97	5.93333		16.5233					14.96		0.069	0.165667		0.104667					0.0896667		1.64	2.55		2.05667					0.0896667
23.9	6.73333		16.5233					12.4667		0.091	0.155667		0.104667					0.0896667		3.04333	1.99667		2.05667					0.0896667
15.5667	6.4		10.2267					12.7		0.110333	0.161667		0.127667					0.089		2.47333	2.08667		2.77					0.089
20.27	4.2		8.00333					12.2867		0.091333	0.194333		0.134					0.101333		4.10667	1.35333		3.46667					0.101333
27.4667	6.29333		8.82					18.8333		0.072667	0.216667		0.139333					0.102333		3.34			3.95333					0.102333
25.3167			10.54					14.5133		0.095			0.122667					0.114667		1.50767			4.21					0.114667
			12.04					13.69					0.110667					0.103					2.49667					0.103
			14.0233					8.41333					0.126333					0.105667					2.33333					0.105667
			10.8333					15.92					0.146667					0.0915667					3.60133					0.0915667
			11.82					19.0233					0.135667					0.105					3.63933					0.105
			14.5667					15.8867					0.123					0.0833333					1.254					0.0833333
			14.7					12.1933					0.119					0.09					2.13					0.09
			11.9667					8.04667					0.111					0.106					3.89667					0.106
			6.71667					13.9					0.166					0.0906667					1.61667					0.0906667
			9.29333					12.4333					0.122					0.0976667					2.65667					0.0976667
			10.6633					11.6					0.121667					0.0913333					2.48333					0.0913333
			13.42					7.96667					0.108333					0.123					1.05333					0.123
			12.9967					10.3667					0.118					0.0875667					1.13					0.0875667
			8.51					16.5					0.141667					0.091					3.67933					0.091
			7.51667					10.1					0.142667					0.0911333					3.755					0.0911333
			9.02667					13.7667					0.138					0.0923333					3.47					0.0923333
			7.99667					12.6233					0.171					0.0953333					1.70667					0.0953333
			7.57					9.10667					0.14					0.0976667					2.48					0.0976667
			6.55333					9.33333					0.157333					0.102333					2.85667					0.102333
			8.42333					6.56667					0.130667					0.111					4.24667					0.111
			15.12					7.9					0.129					0.107333					3.70767					0.107333
			7.67					8.1					0.145					0.108667					3					0.108667
			12.71					11.0333					0.126					0.105333					2.7					0.105333
			10.2333					9.33333					0.131333					0.117					2.67667					0.117
			6.26667					14.0333					0.164					0.0993333					3.21					0.0993333
			5.05667										0.178667										2.22
			6.72333										0.156										1.9
			7.47										0.145667										2.61
			4										0.212667										1.69
			4.99333										0.183										2.71333
			5.35333										0.176667										2.11
			5.7										0.171667										2.52333
			6.86667										0.144										1.77533
			5.26667										0.186333										2.30667
			5.02										0.188										2.82333
			4.91667										0.188667										1.31
			4.61333										0.203										2.92
			8.33333										0.157										2.02367
			7.3										0.171										1.36

## Sheet: Figure 5 i
mCherry Fluorescence Intensity (AU)	1/t (s-1)
153.723	12.594
408.896	23.9444
217.485	25.5664
280.767	18.0759
269.059	20.707
444.853	22.8136
788.172	30.1678
377.166	20.3985
2271.89	30.97
2623.63	23.9
183.007	15.5667
350.368	20.27
557.971	27.4667
450.115	25.3167

## Sheet: Figure 6 c-e
dP/dT max (mmHg*s-1)			dP/dT min (mmHg*s-1)			t (ms)
ZsGreen	B4B4		ZsGreen	B4B4		ZsGreen	B4B4
4550	4695		-3908	-4331		7.5	7
5395	6770		-4295	-5743		7.5	4.8
5127	5433		-3633	-4194		11.8	7.3
3991	6246		-2925	-5121		9.9	4.6
5367	6629		-3632	-5551		7.5	6.8
5077			-3908			8.3
5233			-4034			9.5

## Sheet: Supplementary Figure 1
Time Elapsed (h)	Average Total Fluorecence (AU) (N=3)	Std Err (N=3)
0	127000	67300
2	529000	153000
4	1190000	288000
6	1760000	433000
8	2260000	529000
10	2580000	579000
12	2780000	585000
14	2850000	571000
16	2860000	561000
18	2800000	508000
20	2710000	489000
22	2590000	474000
24	2410000	429000

## Sheet: Supplementary Figure 4
Cell Titre Glo - ATP assay - (Relative Luminescence Units -RLU)
VHH B4 HA	VHH C6 HA	VHH Cas9 HA	Untrans
134132	144368	104980	101696
138788	139720	103440	85936
114064	137988	140924	152708
132400	130476	176268	103756
Cell Titre Glo 2.0 - ATP assay - (Relative Luminescence Units- RLU)
VHH2 B4B4 T2A mC	VHH2 C6C6 T2A mC	VHH2 Cas9 T2A mC	VHH2 B4B4 HA	VHH2 C6C6 HA	Untrans
681320	834440	728960	775680	704760	671920
759720	819280	773720	762040	707720	754240
946720	919800	938800	900640	932360	909640

## Sheet: Supplementary Figure 5
DF/F0 max					T50 (ms)					dF/dt up (A.U.*s-1)					1/t (s-1)
VHH2B4B4 T2a mC	VHH2C6C6 T2a mC	VHH2Cas9 T2a mC	UNTRANS		VHH2B4B4 T2a mC	VHH2C6C6 T2a mC	VHH2Cas9 T2a mC	UNTRANS		VHH2B4B4 T2a mC	VHH2C6C6 T2a mC	VHH2Cas9 T2a mC	UNTRANS		VHH2B4B4 T2a mC	VHH2C6C6 T2a mC	VHH2Cas9 T2a mC	UNTRANS
0.399417	0.578768	1.01194	0.323967		59.2474	141.453	191.257	178.734		3372.85	1968.14	2445.31	920.787		18.5151	5.97015	4.98753	5.52181
0.547276	0.551959	0.600494	0.315217		75.6008	163.957	135.474	128.643		3275.5	1701.63	3193.36	1566.2		14.5159	8.22368	6.83995	7.8064
0.268472	0.685318	0.505255	0.250584		61.0169	213.787	155.965	198.087		1344.54	1828.21	2285.91	963.882		13.3743	4.21941	6.20347	4.82393
0.855247	0.411751	0.587638	0.285153		62.7602	93.2306	116.12	140.027		8646.36	1851.89	2325.71	1591.08		10.2427	7.97448	8.21018	6.66223
0.356081	0.906476	0.353528	0.459461		75.6341	118.949	152.55	177.596		1681.74	4686.95	1137.85	2441.68		10.8366	7.28863	6.16143	5.70125
0.642371	0.421268	0.390356	0.564203		108.087	133.416	170.765	201.503		3445.95	1558.7	1401.02	2711.71		9.09091	7.11238	4.50248	4.54545
0.684823	0.658125	0.833696	0.606891		151.633	180.032	68.306	251.594		4372.14	2722.47	8501.38	2693.87		12.9971	5.13347	10.5219	3.67782
1.11022	0.286981	0.712107	0.371764		67.5714	80.3279	182.149	203.78		7816.71	1228.87	6330.14	1959.09		13.0429	6.47459	3.82117	4.39367
0.587843	0.972453	0.435281	0.737228		70.7891	115.672	62.7561	269.809		2880.9	4436.98	3861.67	3369.17		11.7343	4.72367	9.68054	3.68868
1.32258	1.32761	0.601884	0.405872		70.7891	155.836	215.164	267.532		9253.55	5775.44	3454.58	1563.85		12.5786	6.66223	3.85208	3.69413
0.809148	0.419127	0.465054	0.823041		138.786	147.803	125.228	210.61		6926.23	1118.06	1871.8	3961.15		19.581	10.762	6.51891	4.34972
0.881871	1.26769	0.352395	0.598101		81.9089	144.59	126.366	201.503		4784.99	5666.37	1371.43	3263.74		11.3161	4.03877	6.40615	5.74053
0.43993	0.941238	0.333084	0.564683		146.39	192.787	104.736	166.211		2470.9	4282.6	1555.93	4465.92		18.1653	5.98444	7.09723	4.3802
0.257237	0.814903	0.274338	1.03287		55.7678	139.77	108.151	241.348		1334.19	2745.45	1306.67	3971.04		15.7629	7.91139	7.49064	4.26803
0.261129	0.414807	0.655332	0.538597		53.0866	96.3934	141.166	150.273		1231.96	2309.16	1931.17	1033.75		15.3917	6.8918	6.97837	6.09013
0.701489	0.467902	0.473702	0.633679		59.2474	110.798	141.166	171.903		6910.98	3401.9	1815.33	1788.07		12.2714	6.00601	5.44366	6.36132
0.541234	0.349084	0.495148	1.08697		64.4752	118.827	153.689	224.271		4476.8	2849.38	1548.18	2856.57		14.5709	5.14933	5.5991	3.59195
0.523653	0.424711	0.642186	0.625503		67.5582	138.096	138.889	163.934		4094.13	2605.05	2663.14	2033.75		11.8092	10.3103	5.87889	6.14251
0.439743	0.406049	0.854508	0.631652		167.287	89.9628	161.658	216.302		3311.65	2006.83	4968.53	1764.48		11.7192	7.87402	5.2356	5.56793
0.444434	0.635976	0.251215	0.844983		158.923	110.847	122.951	178.734		2645.43	3848.65	934.935	2647.67		13.7099	8.90472	6.25	5.37924
0.873116	0.368761	0.584916	0.996468		64.3285	94.7683	135.474	204.918		5659.76	1630.15	3312.09	3222.15		13.3887	5.35619	5.14139	4.82625
1.41633	0.284251	0.293192	0.490606		160.908	200.111	130.92	144.581		7723.18	1002.96	1156.83	1482.04		5.76037	7.24638	6.21118	6.60066
0.390687	0.521762	0.29545	0.367895		134.224	170.262	102.459	175.988		2169.71	1839.32	1582.52	1152.44		17.6616	5.93824	7.88022	4.84966
0.405957	0.714001	0.184399	1.10413		47.541	154.184	89.9362	146.858		1928.43	4704.7	1388.52	4537.84		18.2849	7.27802	6.50195	6.45995
0.472222	0.229936	0.492446	1.34714		59.2678	180.952	43.2605	185.565		3123.57	1696.09	4624.49	4441.5		15.1332	5.80046	14.0766	4.88281
0.320571	0.707782	0.687811	1.13712		53.0996	130.093	168.488	151.412		1722.4	6014.57	3246.21	5092.76		17.0853	6.29327	5.12558	6.85401
0.53515	0.347288	0.522105	0.642743		65.9723	125.275	260.701	132.058		3013.17	2302.8	4124.94	2100.45		12.6678	6.80272	2.92312	7.01754
0.546281		0.248206	0.318607		48.2724		127.505	166.211		3388.79		1131.89	966.774		15.3233		4.84731	5.32198
1.07844		0.796608	1.38087		139.454		109.29	159.381		6673.53		5614.24	4750.55		15.3398		6.39386	5.68182
0.283836		0.355726	1.13444		49.8815		182.149	181.011		1389.42		2125.59	3308.04		16.6583		3.73274	5.54939
0.56801		0.249944	1.08823		53.0996		165.073	190.118		3073.46		1505.92	3078.42		19.9322		4.39174	4.48229
0.259019		0.298492	1.00526		51.4905		103.597	167.551		1572.87		1552.79	3678.63		15.5183		8.31947	6.48929
0.56313		0.411747	0.821871		64.3632		100.182	251.929		2892.09		2618.82	3535.31		14.1044		7.48503	4.5683
		0.463452	0.988031				145.719	213.356				2010.61	3386.48				5.76037	4.3802
		0.435466	0.439454				117.259	161.524				1599.53	1788.56				6.11621	4.37254
		0.430966	0.455335				111.566	128.978				2459.15	2132.19				6.74309	5.15198
		0.585519	0.517469				92.2131	225.41				3183.37	2045.76				7.86782	4.72367
		0.585092	1.04383				280.055	210.945				5474.93	3609.18				2.75558	4.34028
		0.446414	0.610875				165.073	127.505				3189.2	3397.2				4.34972	6.59631
		0.586867	0.302958				140.027	137.75				2920.96	1148.55				4.70588	4.75059
		0.527158	0.7777				159.381	51.2295				2721.3	5188.16				4.19287	14.245
		1.12962	0.2916				190.118	121.812				4994.5	1315.05				4.13223	5.76369
		0.267254	0.706367				129.781	154.827				1078.86	3687.17				6.32911	5.11771
		0.663469	0.919538				169.627	306.239				2594.09	2205.36				4.63607	3.67107
		0.678575	0.647107				142.304	211.749				3431.38	3688.87				5.5991	4.11353
		0.288952	0.347692				97.9053	120.674				1567.71	1877.4				7.98085	7.05716
		0.597363	1.0911				147.996	178.734				4030.3	4062.92				5.54324	5.31067
		0.475303	1.40952				150.273	214.561				2446.16	2736.6				4.98256	4.92126
		0.810163	1.10776				229.964	148.264				1409.01	1971.4				3.76506	5.51572
		0.818582	0.546988				167.35	163.934				3096.24	1676.75				5.2687	5.005
		0.598982	0.475102				129.781	186.988				2821.13	2386.05				5.52486	4.58926
		0.457918	0.753403				168.488	167.35				2504.71	3367.26				5.43774	4.45831
		0.311249	0.681904				107.013	149.135				1371.09	1892.93				8.31255	5.45852
		0.420123	0.469767				163.934	129.781				2346.39	1639.34				4.63177	5.49753
		0.435417	1.28074				114.982	55.7832				1878.33	8291.8				5.44959	12.7796
		0.441758	0.602641				118.397	129.781				2023.13	2708.31				5.46448	5.78369
		0.357532	0.638835				103.597	125.228				1183.24	1901.67				6.83527	6.90608
			0.381012					116.12					1273.49					6.10874
			0.388029					107.013					1368.42					6.69344
			0.489663					85.3825					1859.54					8.17661
			0.546594					93.3515					2302.29					8.19001
			0.42117					110.428					1577.57					6.11995
			0.498151					109.29					1625.27					6.47249
			1.17544					85.3825					6280.12					6.40615
			1.43883					204.918					7793.31					4.39754
			0.672152					105.874					2843.89					7.05716
			0.528474					92.2131					1963.53					7.73994
			1.01926					113.843					3605.86					6.34921
			0.721733					154.291					3271.99					4.64037
			0.600049					161.524					1819.76					4.3802
			0.44162					144.648					2699.77					4.24268
			1.08227					85.5834					4783.51					9.88142
			0.828196					225.41					2518.61					3.50385
			0.522384					156.702					1792.29					4.72813
			1.03116					115.718					4362.28					6.7659
			0.572362					126.567					2155.14					5.50358
			0.833027					125.362					2915.67					6.58762
			0.864297					168.756					3364.64					4.15455
			0.497358					114.513					1885.66					7.07714
			0.713309					142.237					2484.34					5.20291
			0.54472					128.978					2126.61					5.15464
			0.392786					119.335					1412.62					5.46448
			0.658195					157.104					2822.64					4.74834
			0.536896					174.18					2448.71					4.84262
			0.462825					135.474					2170.72					5.54939
			0.530424					149.135					2559.61					6.07533
			0.429497					94.49					2369.37					6.98812
			0.341417					116.12					1732.72					5.95238
			0.303133					109.29					1628.02					5.30786
			0.405512					158.242					2213.51					4.93097
			0.638282					105.874					2492.9					6.91085
			0.606556					170.765					3377.79					4.33463
			0.764841					149.135					4493.39					4.64037
			0.94512					201.503					2987.74					3.79075
			0.483296					132.058					2138.67					6.35324
			1.11773					112.705					7017.81					6.93481
			0.649862					161.658					2781.65					4.57666
			0.435898					109.29					2433.01					7.15308
			0.615781					138.32					4659.64					7.26216
			0.331581					104.736					1779.49					5.75374
			0.616045					132.058					4388.23					4.90677
			0.788124					127.505					4268.99					6.28931
			0.449174					122.951					2347.43					5.73066
			0.650104					93.3515					2666.29					7.91766
			0.88343					145.719					3092.92					5.82072
			1.16237					235.656					3507.68					3.67512
			0.620456					105.874					2736.33					6.98324
			0.421777					113.843					1788.84					5.71755
			0.346576					99.0437					1456.95					7.48503

## Sheet: Supplementary Table 3
T75 (ms)
control	VHH C6	VHH B4	VHH2 B4B4
353.748	110.023	183.169	215.679
328.232	422.718	353.666	238.87
258.642	391.448	203.905	284.093
161.216	320.802	223.489	208.721
324.752	286.059	170.497	354.826
393.182	411.137	168.193	134.509
397.821	274.477	167.041	191.328
371.145	379.867	207.361	228.434
308.515	320.802	346.754	237.71
353.748	259.421	285.698	245.827
353.748	419.244	175.105	208.721
321.273	289.533	185.863	249.306
257.482	394.923	228.313	408.166
344.469	276.793	185.863	146.105
262.931	240.891	313.214	173.934
360.227	320.802	220.282	233.072
308.104	288.375	169.801	164.778
303.471	339.333	204.22	283.139
257.14	412.295	119.32	387.576
283.78	269.845	201.925	206.553
254.823	265.212	174.39	210.034
357.911	361.337	251.259	200.75
338.625	358.939	134.234	259.931
344.423	360.096	212.251	225.119
294.557	332.308	172.095	299.385
369.936	309.15	193.894	313.31
381.533	317.255	209.956	185.665
388.491	314.94	231.755	215.836
431.399	296.414	330.618	128.805
281.801	253.573	189.09	147.372
395.449	232.731	223.892	153.174
334.745	222.31	251.733	208.873
319.687	351.991	193.73	157.815
422.775	258.204	182.13	361.104
309.263	298.729	210.37	217.127
393.818	342.728	158.068	220.61
425.091	280.204	244.076	246.155
296.521	266.309	173.178	383.165
334.745	132.481	98.7927	352.977
332.361	324.866	155.744	202.033
265.194	361.73	187.125	241.51
299.936	320.258	197.585	190.345
262.878	241.921	168.529	152.044
270.985	262.657	195.261	143.919
361.313	320.258	309.778	177.578
340.468	436.61	308.618	181.06
398.371	299.522	156.629	182.221
281.407	282.242	197.237	113.72
429.638	353.666	299.336	119.522
339.31	354.564	204.198	179.863
360.155	265.062	180.994	234.402
341.626	253.588	189.115	326.074
334.678	257.03	255.248	302.866
358.997	237.524		150.853
286.172	258.178		161.297
370.408	309.813		165.938
379.639	271.947		173.818
296.557	236.376		206.264
258.478	274.242		219.01
282.71	258.178		140.213
310.404	261.62		293.173
354.253	333.91		249.139
399.255	361.449		151.801
252.708	324.73		120.514
362.33	293.749		125.149
300.019	268.505		121.672
	237.524		92.7028
	383.25		137.895
	280.311		279.267
	302.138		159.912
	295.245
	367.621
	289.501
	315.924
	334.305
	122.923
	328.561
	279.162
	268.823
	284.906
	267.674
	300.99
	307.882
	315.924
	88.4588
	437.699
	157.388
	351.537
	382.555
	344.645
	419.317
	328.561
	310.18
	261.93
	328.129
	331.571
	386.641
	312.066
	269.616
	372.873
	323.539
	273.058
	357.959
	367.137
	306.33
	285.678
	338.454
	296.004
	347.633
	391.23
	391.23
	348.78
	237.1
	216.483
	254.281
	235.955
	268.026
	271.462
	265.735
	276.044
	233.664
	218.774
	223.355
	316.134
	358.514
	306.97
	226.791
	324.151
	226.791

## Sheet: Supplementary Table 8
T75 (ms)
VHH2B4B4 T2a mC	VHH2C6C6 T2a mC	VHH2Cas9 T2a mC	UNTRANS
99.3266	258.795	325.592	300.546
119.031	233.077	219.718	207.195
101.114	360.063	249.317	314.208
123.619	155.92	187.842	225.41
125.52	199.321	240.209	285.747
170.847	218.61	298.27	335.838
196.949	307.018	128.643	374.545
117.446	136.557	360.883	339.253
125.49	215.279	189.549	424.636
125.49	297.213	375.683	421.22
74.1458	228.131	227.687	339.253
139.419	265.082	212.887	292.577
81.5603	345.41	181.011	302.823
92.3654	236.164	179.872	405.282
188.216	170.295	233.379	221.995
195.168	208.75	242.486	255.009
106.297	226.413	265.255	399.59
120.64	276.192	244.763	248.179
218.614	151.009	284.608	300.546
267.659	186.352	206.056	293.716
115.791	170.262	257.286	323.315
289.634	341.059	219.718	208.333
78.4426	244.149	186.703	332.69
260.525	266.61	159.381	240.209
181.29	177.472	81.9672	310.792
86.8903	255.367	275.501	239.071
112.636	229.67	467.896	200.364
80.454		237.933	276.639
179.546		191.257	272.086
75.6267		351.776	290.301
78.8449		306.239	339.253
82.0631		166.211	276.037
107.808		181.011	376.085
		265.255	364.031
		207.195	280.858
		204.918	236.258
		163.934	356.798
		491.803	360.415
		311.931	225.41
		267.532	257.286
		302.823	93.3515
		351.776	225.41
		203.78	282.332
		311.931	457.65
		253.871	371.129
		167.35	200.364
		272.086	303.962
		270.947	353.182
		388.206	262.777
		286.885	288.091
		247.04	308.658
		282.332	327.869
		174.18	258.424
		318.761	235.656
		223.133	103.597
		228.825	232.24
		191.257	201.503
			218.579
			181.011
			147.996
			163.934
			192.395
			198.087
			190.118
			335.838
			185.565
			162.796
			214.026
			310.993
			309.788
			270.01
			147.059
			407.425
			283.269
			201.302
			243.491
			218.177
			327.869
			185.632
			260.366
			247.107
			229.026
			291.439
			306.239
			236.794
			249.317
			175.319
			209.472
			202.641
			288.024
			187.842
			325.592
			288.024
			371.129
			221.995
			202.641
			298.27
			177.596
			229.252
			183.288
			265.255
			228.825
			221.995
			165.073
			264.117
			397.313
			187.842
			225.41
			167.35
